# Supplementary material for: PPARα deficiency causes skin dysbiosis and triggers innate immunity in keratinocytes
Source: Cell Death Dis. 2026 Apr 14;17(1):479. doi: 10.1038/s41419-026-08640-1 (PMC13183956; doi:10.1038/s41419-026-08640-1)
Supplement: Supplementary file 2 — Supplementary material [file 41419_2026_8640_MOESM2_ESM.xlsx]

## Sheet: Sheet1
Groups	sex	avibacterium	staphylococcus	streptococcus	clostridium	phyllobacterium	rothia	pasteurella	sphingomonas	sporosarcina	corynebacterium	pedobacter	bacillus	cronobacter	jeotgalicoccus	enterobacter	lachnoclostridium	frigoribacterium	rhizobium	atopostipes	pseudomonas	massilia	yaniella	rathayibacter	campylobacter	halospirulina	hymenobacter	methylobacterium	butyrivibrio	stenotrophomonas	virgibacillus	salana	akkermansia	rhodococcus	proteus	dyadobacter	enterococcus	lactobacillus	duganella	bacteroides	eubacterium	bergeyella	mucilaginibacter	variovorax	ornithinibacillus	flavobacterium	kineococcus	aurantimonas	acinetobacter
Control	male	6.95612	10.7204	2.75486	1.3987	0.0425411	4.07106	0.930748	9.28428	0.83922	6.10787	4.69886	0.64843	4.37142	0.299077	2.85154	0.288764	3.02687	4.34306	0.734801	4.32115	2.70845	0.116021	1.90404	3.39169	1.35616	1.98783	1.38065	0.399629	0.840509	0.0812149	0.76574	0.00773475	0.480844	0.0438302	1.02228	0.0425411	0.0283607	0.743825	0.0915279	0.139225	1.95302	0.315836	0.653586	0.0850822	0.554324	0.729645	0.386737	0
Control	male	39.1312	22.3265	11.3889	0.549271	0.0268222	0.058309	0.025656	2.78017	0.81516	2.41749	1.67697	0.507289	0.312536	0.410496	0.515452	0.438484	1.14052	1.20933	0.376676	0.577259	0.727697	0.0314869	0.869971	0.0361516	1.02157	0.944606	0.74519	0.00699708	0.114286	0.00349854	0.377843	0.096793	0.574927	0.00466472	0.643732	0.00116618	0.159767	0.179592	0.045481	0.00116618	0.00116618	0.00116618	0.123615	0.0116618	0.130612	0.239067	0.36035	0.00116618
Control	male	0.350287	53.7277	3.35894	0.3108	0.199982	0.0267492	0.12483	4.53718	0.291694	1.29543	2.18197	0.211446	10.6322	0.541353	0.673825	0.211446	1.5833	1.41261	0.00509509	0.908199	1.98454	0.00382132	0.718407	0.0114639	0.792286	0.727324	1.77946	0.0840689	0.369394	0.00509509	0.462379	0.00382132	0.375763	0.0751525	0.0242017	0.00509509	0.178328	0.838142	0.121008	0.360477	0	0.00127377	0.387227	0.00127377	0.028023	0.154126	0.431809	1.66864
Control	male	23.377	3.64316	3.85534	39.2158	0.0545792	0.0307008	0.0409344	0.332251	0.0532147	0.968098	0.161009	0.0532147	0.0805043	0.053897	0.17056	9.54931	0.150775	0.0648128	0.0641306	0.0463923	0.0443456	0.0150093	0.0818688	0.00886912	0.082551	0.0634483	0.0811866	1.28193	0.0436634	0.00545792	0.0238784	3.4419	0.0559437	0.00204672	0.00750464	0.00068224	1.78883	0.0327475	1.46477	0.905332	0.00204672	0.00818688	0.00955136	0.00545792	0.00955136	0.0177382	0.00545792	0.00750464
Control	male	75.8699	2.39438	7.54204	0.259776	5.45358	0.0222177	0.0905797	0.86478	0.536642	0.393082	0.446062	0.134161	0.129888	0.846835	0.142706	0.0444353	0.281993	0.357192	0.116215	0.20765	0.227304	0.082889	0.14356	0.00854526	0.457171	0.175178	0.176887	0.0153815	0.0863071	0.0350355	0.0786164	0.00170905	0.0640894	0.00769073	0.152106	0.0068362	0.0427263	0.0410172	0.0572532	0.00256358	0.000854526	0.0375991	0.110234	0.0068362	0.0615258	0.068362	0.0743437	0.00170905
Control	male	81.3468	1.81723	10.6333	0.11325	0.0226501	0.0104539	0.0609809	0.456486	0.0121962	0.641171	0.48959	0.0243924	0.163777	0.0418155	0.169004	0.00871156	0.247408	0.290966	0.0993118	0.198624	0.146354	0.0104539	0.170747	0.00348462	0.202108	0.259604	0.249151	0.0104539	0.11325	0.00348462	0.108023	0.00522694	0.0191654	0.00174231	0.101054	0.0261347	0.00696925	0.0191654	0.00522694	0.00348462	0.00174231	0.0679502	0.0261347	0.00522694	0.0191654	0.0592386	0.0296193	0
KO	male	36.6632	3.46576	8.10146	0.209378	18.3059	10.8307	1.51523	1.81828	2.2903	0.593237	1.23055	2.16174	0.0440796	0.567524	0.0863225	0.236928	0.437122	0.589564	0.528955	0.400389	0.562014	0.0569361	0.416919	0.806289	0.146932	0.611604	0.286517	0.0697926	0.257131	0.32876	0.113872	0.0036733	0.336107	0.0036733	0.135912	0.271824	0.0220398	0.132239	0.0753026	0.0606094	0.0257131	0.293864	0.187338	0.101016	0.247948	0.203868	0.181828	0.0716293
KO	male	60.3739	2.7566	21.0736	0.198131	0.037329	0.957632	2.00141	1.16007	0.368982	0.801137	0.81693	0.435026	0.169416	0.323039	0.190952	0.0258431	0.562806	0.410619	0.156495	0.261303	0.456562	0.14788	0.488148	0.149316	0.446512	0.346011	0.203874	0.0301503	0.13783	0.0603006	0.185209	0.00287146	0.133523	0.00861438	0.129216	0.0387647	0.0172288	0.0947582	0.0789651	0.00143573	0.179466	0.489584	0.0832723	0.0344575	0.0890152	0.0947582	0.0315861	0.0129216
KO	male	54.7365	2.95552	11.5384	0.112577	0.0315216	0.0195134	3.97022	1.51904	3.05009	2.22152	0.825566	0.776032	0.316717	1.27587	0.502844	0.0750514	0.896114	0.442803	1.39145	0.558382	0.532865	2.24554	0.415785	1.7577	0.78804	0.342234	0.288197	0.00450308	1.27587	0.0390267	0.205641	0.00300206	0.649945	0.00600411	0.108074	0.0315216	0.0360247	0.0660452	0.0390267	0	0	0.054037	0.0960658	0.0840576	0.184626	0.0450308	0.100569	0.00150103
KO	male	58.929	1.5956	13.5352	0.666357	0.0281163	0.0646676	5.73573	2.20573	1.38895	0.812562	0.936274	1.88661	0.123712	0.416122	0.179945	0.558109	0.785852	0.357078	1.6673	0.184162	0.537022	0.0253047	0.542645	0.345831	0.234771	0.224931	0.272729	0.0281163	0.262888	0.158857	0.189785	0.00421745	0.0295222	0.00281163	0.115277	0.0351454	0.129335	0.0674792	0.140582	0.0745083	0.00281163	0.203844	0.0941898	0.0435803	0.141988	0.149017	0.0576385	0
KO	male	29.8741	10.2203	7.55221	1.61887	0.0274808	12.4113	5.84091	3.10533	2.31588	1.77126	1.39153	1.51644	0.237334	0.964325	0.289797	0.519636	1.40152	0.597082	2.15599	0.49965	0.532128	0.227341	0.844409	0.951834	0.439692	0.329769	0.482162	3.53003	0.172379	0.209853	0.484661	0.0049965	0.232337	0.00249825	0.364745	0.0124913	0.129909	0.059958	0.069951	0.049965	0	0.347257	0.159888	0.029979	0.0874388	0.0374738	0.107425	0.0224843
KO	male	42.9984	9.25189	12.6602	0.229675	0.0333117	6.58871	5.08267	1.58844	5.46838	1.81987	2.65091	0.718832	0.262987	1.1063	0.298052	0.0333117	0.368182	0.678507	1.35175	0.289286	0.27526	0.419026	0.399741	0.229675	0.464611	0.252468	0.268247	0.0175325	0.396234	0.0964286	0.233182	0	0.203377	0.00175325	0.105195	0.552273	0	0.105195	0.021039	0.00175325	0.00175325	0.34539	0.028052	0.0911689	0.103442	0.0368182	0.0105195	0
[truncated: 211 more columns]
